# Supplementary material for: Clinical Presentation Is Dependent on Age and Calendar Year of Diagnosis in Celiac Disease: A Hungarian Cross-Sectional Study
Source: J Pers Med. 2023 Mar 8;13(3):487. doi: 10.3390/jpm13030487 (PMC10054661; doi:10.3390/jpm13030487)
Supplement: Supplementary file 1 [file jpm-13-00487-s001.zip]

Archive with 1 entries (1 files):
- jpm-2258172-supplementary.pdf
